# Supplementary material for: Post-Transcriptional Effects of miRNAs on PCSK7 Expression and Function: miR-125a-5p, miR-143-3p, and miR-409-3p as Negative Regulators
Source: Metabolites. 2022 Jun 23;12(7):588. doi: 10.3390/metabo12070588 (PMC9323720; doi:10.3390/metabo12070588)
Supplement: Supplementary file 1 [file metabolites-12-00588-s001.zip]

Archive with 1 entries (1 files):
- metabolites-1784624-supplementary.pdf
